# Supplementary material for: Molecular Recognition by Pillar[5]arenes: Evidence for Simultaneous Electrostatic and Hydrophobic Interactions
Source: Pharmaceutics. 2021 Dec 28;14(1):60. doi: 10.3390/pharmaceutics14010060 (PMC8777861; doi:10.3390/pharmaceutics14010060)
Supplement: Supplementary file 1 [file pharmaceutics-14-00060-s001.zip]

Archive with 1 entries (1 files):
- pharmaceutics-1489608-supplementary.pdf
